# Supplementary material for: Detection of Pathogens and Ticks on Sedentary and Migratory Birds in Two Corsican Wetlands (France, Mediterranean Area)
Source: Microorganisms. 2023 Mar 28;11(4):869. doi: 10.3390/microorganisms11040869 (PMC10141976; doi:10.3390/microorganisms11040869)
Supplement: Supplementary file 1 [file microorganisms-11-00869-s001.zip]

Archive with 1 entries (1 files):
- microorganisms-2279694-supplementary.pdf
